# Supplementary material for: Ferulic Acid Combined With Bone Marrow Mesenchymal Stem Cells Attenuates the Activation of Hepatic Stellate Cells and Alleviates Liver Fibrosis
Source: Front Pharmacol. 2022 May 19;13:863797. doi: 10.3389/fphar.2022.863797 (PMC9205407; doi:10.3389/fphar.2022.863797)
Supplement: Supplementary file 1 [file Table2.XLSX]

## Sheet: Sheet1
ng/mL
7.5	0.379	0.368	0.39	0.379	0.379
15	0.431	0.436	0.426	0.431	0.431
30	0.552	0.544	0.56	0.552	0.552
120	1.183	1.18	1.186	1.183	1.183
240	2.219	2.167	2.271	2.219	2.219
7.5	0.0575
15	0.1095
30	0.2305
120	0.8615
240	1.8975
						Mean	SD
Normal	1.013	0.801	0.828	0.8145	0.4925	64.4177	2.41669
	89.5443	62.7089	66.1266
Model	0.83	0.767	0.91	0.87	0.548	71.443	7.16057
	66.3797	58.4051	76.5063
mimics	0.978	1.05	0.91	0.944	0.622	80.8101	6.08649
	85.1139	94.2278	76.5063
NC-d	0.976	0.924	1.03	1.003	0.681	88.2785	4.83339
	84.8608	78.2785	91.6962
Normal	0.821	0.789	0.815	0.808333	0.486333	63.6371	2.15314
	65.2405	61.1899	64.481
Model	0.835	0.943	0.95	0.9465	0.6245	81.1266	8.16071
	67.0127	80.6835	81.5696
Positive	0.804	0.785	0.8	0.796333	0.474333	62.1181	1.26793
	63.0886	60.6835	62.5823
FA-1mg	0.77	0.818	0.842	0.794	0.472	61.8228	4.64058
	58.7848	64.8608	67.8987
FA-0.5mg	0.776	0.692	0.698	0.695	0.373	49.2911	0.537043
	59.5443	48.9114	49.6709
FA-0.25mg	0.702	0.728	0.696	0.708667	0.386667	51.0211	2.15314
	50.1772	53.4684	49.4177
Cytochalasin D	0.895	0.9	0.942	0.912333	0.590333	76.8017	3.26752
	74.6076	75.2405	80.557
Agonists	1.261	1.579	1.344	1.39467	1.07267	126.19	7.4291
	120.937	161.19	131.443
inhibitor		mimics		inhibitor+FA		mimics+FA		BHSC-NCD		BHSC-NCS
0.995	87.3291	0.957	82.519	0.867	71.1266	0.958	82.6456	0.982	85.6835	0.992	86.9494
0.934	79.6076	0.876	72.2658	0.885	73.4051	0.973	84.5443	0.956	82.3924	1.028	91.5063
0.946	81.1266	0.883	73.1519	0.915	77.2025	1.038	92.7722	0.986	86.1899	0.972	84.4177
0.9705	4.09065	0.8795	0.62655	0.889	3.06946	0.9655	1.34261	0.974667	2.06191	0.997333	3.5922
0.649		0.558		0.5675		0.644		0.653167		0.675833
84.2278		72.7089		73.9114		83.5949		84.7553		87.6245
