# Supplementary material for: Ferulic Acid Combined With Bone Marrow Mesenchymal Stem Cells Attenuates the Activation of Hepatic Stellate Cells and Alleviates Liver Fibrosis
Source: Front Pharmacol. 2022 May 19;13:863797. doi: 10.3389/fphar.2022.863797 (PMC9205407; doi:10.3389/fphar.2022.863797)
Supplement: Supplementary file 2 [file Table3.XLSX]

## Sheet: Sheet1
HSC-normal	1.082	1.088	1.016	MEAN	SD		Standard line	1	2	4	8	16	32	ng/mL
	13.8791	13.9687	12.8925	13.5801	0.597159			0.235	0.261	0.3695	0.622	1.116	2.2625
HSC-Model	1.077	1.109	1.151					0.248	0.262	0.376	0.611	1.15	2.218
	13.8043	14.2826	14.9104	14.5965	0.443924			0.219	0.26	0.363	0.633	1.082	2.307
HSC-mimic	1.008	1.106	1.127
	12.7729	14.2378	14.5517	13.8541	0.949423			1	0.2335
HSC-nc-d	1.026	1.105	1.245					2	0.261
	13.042	14.2229	16.3155	14.5268	1.6578			4	0.3695
								8	0.622
Normal	1.17	1.14	1.19	MEAN	SD			16	1.116
	15.1945	14.746	15.4934	14.9702	0.317088			32	2.2625
Model	1.253	1.27	1.341
	16.4351	16.6892	17.7505	16.9583	0.179683
Positive	1.026	1.105	1.245
	13.042	14.2229	16.3155	13.6324	0.834999
FA-1MG	0.946	1.019	1.032
	11.8462	12.9374	13.1317	12.6384	0.692934
FA-0.5MG	1.113	1.237	1.22
	14.3424	16.1959	15.9418	15.4934	1.13095
FA-0.25MG	1.187	1.17	1.189
	15.4486	15.1945	15.4785	15.3738	0.156058
Normal	1.117	1.082	1.105	MEAN	SD
	15.2481	14.725	15.0688	15.014	0.265856
Model	1.119	1.167	1.184
	15.278	15.9955	16.2496	15.8411	0.487842
BMSC-inhibitor	1.087	1.122	1.057
	14.7997	15.3229	14.3513	15.0613	0.486279
BMSC-mimics	1.056	1.055	1.062
	14.3363	14.3214	14.426	14.3612	0.056591
inhibitor+FA	1.078	0.921	0.996
	14.6652	12.3184	13.4395	13.4743	1.17378
mimics+FA	0.959	1.045	0.962
	12.8864	14.1719	12.9312	12.9088	0.0317088
nc-d	1.004	0.999	1.005
	13.559	13.4843	13.574	13.5391	0.0480501
nc-s	1.001	1	1.065
	13.5142	13.4993	14.4709	13.8281	0.556688
Cytochalasin D	1.001	1.026	1.033
	12.6683	13.042	13.1466	12.9523	0.251459
Agonists	0.992	1.065	1.096
	12.5338	13.6249	14.0883	13.8566	0.327658
