# Supplementary material for: Ferulic Acid Combined With Bone Marrow Mesenchymal Stem Cells Attenuates the Activation of Hepatic Stellate Cells and Alleviates Liver Fibrosis
Source: Front Pharmacol. 2022 May 19;13:863797. doi: 10.3389/fphar.2022.863797 (PMC9205407; doi:10.3389/fphar.2022.863797)
Supplement: Supplementary file 3 [file Table9.XLSX]

## Sheet: Data-FA
Sample Name	Target Name	CT	CT	CT	ΔCT	ΔCT	ΔCT
zc	GAPDH	20.014	20.1598	19.84
model	GAPDH	17.4852	17.6524	17.5905
yang	GAPDH	19.4351	19.979	19.3892
fa1	GAPDH	19.683	20.0079	19.6497
fa0.5	GAPDH	20.3584	20.4355	20.2952
fa0.25	GAPDH	19.5724	19.6759	19.5762
zc	a-sma	21.2292	22.1478	21.5232	1.21518	1.98809	1.68323
model	a-sma	18.3966	18.6674	18.7282	0.911435	1.01502	1.13774
yang	a-sma	21.8362	21.4295	21.4166	2.40108	1.45048	2.02746
fa1	a-sma	22.1188	22.1399	22.0065	2.43575	2.13198	2.35685
fa0.5	a-sma	24.8631	24.7974	24.6594	4.50466	4.36184	4.36423
fa0.25	a-sma	22.6248	22.4246	22.2367	3.05241	2.7487	2.66049
zc	col-1	33.9223	34.2013	35.2371	13.9083	14.0415	15.3971
model	col-1	29.5397	29.7884	30.127	12.0545	12.1361	12.5365
yang	col-1	33.0483	33.1012	33.2915	13.6132	13.1222	13.9023
fa1	col-1	33.2371	33.0632	32.9094	13.5541	13.0553	13.2597
fa0.5	col-1	33.3709	33.81	33.6534	13.0125	13.3744	13.3582
fa0.25	col-1	30.9731	31.7774	30.684	11.4008	12.1015	11.1078
Sample Name	Target Name	CT		ΔCT
zc	GAPDH	18.5705
zc	GAPDH	18.4537
zc	GAPDH	18.4078
zc	rhoa	25.4345	18.4078	7.02671
zc	rhoa	25.7125	18.5705	7.142
zc	rhoa	25.6942	18.4537	7.24053
model	GAPDH	16.5167
model	GAPDH	16.179
model	GAPDH	16.3991
model	rhoa	23.1643	16.3991	6.76528
model	rhoa	23.0749	16.179	6.89594
model	rhoa	23.21	16.5167	6.69323
yang	GAPDH	17.4469
yang	GAPDH	17.0767
yang	GAPDH	16.6881
yang	rhoa	24.2623	17.4469	6.81543
yang	rhoa	23.183	17.0767	6.10627
yang	rhoa	23.5331	16.6881	6.84497
fa1	GAPDH	18.9333
fa1	GAPDH	18.6165
fa1	rhoa	26.0722	18.9333	7.13887
fa1	rhoa	26.2513	18.6165	7.63479
fa0.5	GAPDH	19.2906
fa0.5	GAPDH	19.1547
fa0.5	rhoa	26.2758	19.2906	6.98519
fa0.5	rhoa	26.2528	19.1547	7.09811
fa0.25	GAPDH	18.4453
fa0.25	GAPDH	18.834
fa0.25	rhoa	27.0517	18.4453	8.60631
fa0.25	rhoa	27.0517	18.834	8.2177
Sample Name	Target Name	CT	CT	CT	Sample Name	Target Name	CT	CT	CT	ΔCT
zc	srf	30.2634	30.0033	30.2631	zc	GAPDH	17.7279	17.6262	17.6582	12.5355	12.377	12.6049
model	srf	28.4238	28.7448	29.2827	model	GAPDH	17.2153	16.9871	17.4275	11.2085	11.7578	11.8552
yang	srf	29.7507	29.3938	29.1965	yang	GAPDH	17.4469	17.0767	16.6881	12.3038	12.3171	12.5084
fa1	srf	30.6577	30.7206	29.9306	fa1	GAPDH	18.5445	18.098	18.1582	12.1132	12.6226	11.7724
fa0.5	srf	30.1945	31.5278	29.386	fa0.5	GAPDH	18.1522	17.7478	18.14	12.0423	13.78	11.246
fa0.25	srf	30.9077	31.0746	30.1678	fa0.25	GAPDH	17.4456	17.7752	17.6024	13.4621	13.2994	12.5654
zc	limk-1	30.5956	30.1419	30.0639	zc	GAPDH	17.7279	17.6262	17.6582	12.8677	12.5157	12.4057
model	limk-1	29.7691	29.3959	29.5329	model	GAPDH	17.4275	17.2153	17.3871	12.3416	12.1806	12.1458
yang	limk-1	29.6787	29.0864	28.754	yang	GAPDH	17.4469	17.0767	16.6881	12.2318	12.0097	12.0659
fa1	limk-1	31.0031	30.5405	30.3386	fa1	GAPDH	18.5445	18.098	18.1582	12.4586	12.4425	12.1804
fa0.5	limk-1	30.8574	30.2925	31.3506	fa0.5	GAPDH	18.1522	17.7478	18.14	12.7052	12.5447	13.2106
fa0.25	limk-1	30.6654	30.2341	30.4456	fa0.25	GAPDH	17.4456	17.7752	17.6024	13.2198	12.4589	12.8432
zc	rock	30.3451	30.8703	30.7068	zc	GAPDH	17.7279	17.6262	17.6582	12.6172	13.2441	13.0486
model	rock	28.8369	28.6658	29.0205	model	GAPDH	17.2153	16.9871	17.4275	11.6216	11.6787	11.593
yang	rock	30.1984	29.3729	31.133	yang	GAPDH	17.4469	17.0767	16.6881	12.7516	12.2962	14.4449
fa1	rock	31.0769	30.2081	31.4649	fa1	GAPDH	18.5445	18.098	18.1582	12.5324	12.1101	13.3067
fa0.5	rock	31.7857	30.9324	32.2372	fa0.5	GAPDH	18.1522	17.7478	18.14	13.6335	13.1846	14.0972
fa0.25	rock	29.7903	29.8933	29.9079	fa0.25	GAPDH	17.4456	17.7752	17.6024	12.3446	12.118	12.3054

## Sheet: a-sma
Realtime PCR检测结果分析
序号		△Ct		△△Ct	★2^-△△Ct	MAX		★	MIN		★
1	HSB-ZC	1.21518										0
2		1.98809	1.62884	0	1	-0.550578	1.46467	0.464673	0.550578	0.682746	0.317254
3		1.68323	0.389318	0.550578
4
5	HSB-M	0.911435										4
6		1.01502	0.963227	-0.665609	1.58624	-1.07107	2.101	0.51476	-0.260143	1.1976	0.38864
7		1.13774	0.113288	0.405466
8
9	YANG	2.40108										8
10		1.45048	1.95968	0.330839	0.795074	-0.286353	1.21955	0.42448	0.948032	0.518339	0.276735
11		2.02746	0.478914	0.617193
12
13	HSB-FA-1MG	2.43575										12
14		2.13198	2.30819	0.679357	0.624444	0.259341	0.835469	0.211026	1.09937	0.46672	0.157724
15		2.35685	0.157622	0.420016
16
17	HSB-FA-0.5MG	4.50466										24
18		4.36184	4.41025	2.78141	0.145449	2.3836	0.191631	0.0461816	3.17922	0.110397	0.0350522
19		4.36423	0.0817763	0.397813
20
21	HSB-FA-0.25MG	3.05241										36
22		2.7487	2.82053	1.1917	0.437787	0.751426	0.594016	0.156229	1.63197	0.322648	0.11514
31		2.66049	0.205599	0.440272
23
24												48
25
26
27
28												72
29
30
31
32												96
33
34
35
36												120
37
38
39

## Sheet: SRF
Realtime PCR检测结果分析
序号		△Ct		△△Ct	★2^-△△Ct	MAX		★	MIN		★
1	HSB-ZC	12.5355										0
2		12.377	12.4562	0	1	-0.165149	1.12128	0.121282	0.165149	0.891836	0.108164
3		12.6049	0.116778	0.165149
4
5	HSB-M	11.2085										4
6		11.7578	11.4831	-0.97311	1.96307	-1.34081	2.53293	0.569867	-0.60541	1.52141	0.441657
7		11.8552	0.348663	0.3677
8
9	YANG	12.3038										8
10		12.3171	12.3764	-0.0798068	1.05688	-0.243313	1.18371	0.126832	0.0836999	0.943635	0.113242
11		12.5084	0.114443	0.163507
12
13	HSB-FA-1MG	12.1132										12
14		12.6226	12.3679	-0.0883461	1.06315	-0.466987	1.38222	0.319069	0.290295	0.817735	0.245416
15			0.360183	0.378641
16
17	HSB-FA-0.5MG	13.7793										24
18		11.249	12.9108	0.454556	0.729734	-0.84485	1.79608	1.06634	1.75396	0.296486	0.433248
19		12.0423	1.29415	1.29941
20
21	HSB-FA-0.25MG	13.4648										36
22		13.2977	13.3812	0.92501	0.526677	0.758879	0.590955	0.0642785	1.09114	0.46939	0.0572869
31			0.118162	0.166131
23
24
25
26
27
28
29
30
31
32
33
34
35
36
37
38
39

## Sheet: LIMK
Realtime PCR检测结果分析
序号		△Ct		△△Ct	★2^-△△Ct	MAX		★	MIN		★
1	HSB-ZC	12.8677										0
2		12.5157	12.6917	0	1	-0.341303	1.2669	0.2669	0.341303	0.789328	0.210672
3		12.4057	0.241338	0.341303
4
5	HSB-M	12.3416										4
6		12.1806	12.2227	-0.468968	1.38412	-0.731948	1.66088	0.276761	-0.205989	1.15348	0.230643
7		12.1458	0.104473	0.26298
8
9	YANG	12.2318										8
10		12.0659	12.1489	-0.542805	1.4568	-0.811146	1.7546	0.297802	-0.274463	1.20954	0.247258
11			0.117316	0.268341
12
13	HSB-FA-1MG	12.4586										12
14		12.4425	12.4505	-0.241123	1.18191	-0.482731	1.39739	0.215474	0.000484343	0.999664	0.182248
15			0.0114135	0.241607
16
17	HSB-FA-0.5MG	12.7052										24
18		12.5447	12.625	-0.0666904	1.04731	-0.333362	1.25995	0.212635	0.199981	0.870562	0.17675
19			0.113446	0.266672
20
21	HSB-FA-0.25MG	12.4589										36
22		12.8432	12.6511	-0.0405981	1.02854	-0.404031	1.3232	0.29466	0.322835	0.799498	0.229043
31			0.271734	0.363433
23
24
25
26
27
28
29
30
31
32
33
34
35
36
37
38
39

## Sheet: RHOA
Realtime PCR检测结果分析
序号		△Ct		△△Ct	★2^-△△Ct	MAX		★	MIN		★
1	HSB-ZC											0
2		7.25882	7.25882	0	1	-0.0275419	1.01927	0.019274	0.0275419	0.98109	0.0189095
3		7.28636	0.0194751	0.0275419
4
5	HSB-M	6.64758										4
6		6.89594	6.77176	-0.487059	1.40158	-0.614775	1.53132	0.129735	-0.359343	1.28284	0.118743
7		6.81092	0.126223	0.127716
8
9	YANG	6.89383										8
10		6.84487	6.86935	-0.389472	1.30991	-0.42919	1.34648	0.0365636	-0.349754	1.27434	0.0355707
11			0.0346158	0.0397181
12
13	HSB-FA-1MG	7.13887										12
14		7.63479	7.38683	0.12801	0.915093	-0.223201	1.16732	0.252228	0.47922	0.717365	0.197728
15			0.35067	0.351211
16
17	HSB-FA-0.5MG	8.60631										24
18		8.11125	8.35878	1.09996	0.46653	0.749352	0.594871	0.128341	1.45056	0.365878	0.100652
19			0.350065	0.350606
20
21	HSB-FA-0.25MG	6.91386										36
22		6.90642	6.91014	-0.348683	1.2734	-0.368856	1.29133	0.0179304	-0.32851	1.25572	0.0176815
31			0.00525875	0.0201726
23
24
25
26
27
28
29
30
31
32
33
34
35
36
37
38
39

## Sheet: COL-1
Realtime PCR检测结果分析
序号		△Ct		△△Ct	★2^-△△Ct	MAX		★	MIN		★
1	HSB-ZC	13.9083										0
2		14.0415	14.449	0	1	-1.16503	2.24238	1.24238	1.16503	0.445954	0.554046
3		15.3971	0.823802	1.16503
4
5	HSB-M	12.0545										4
6		12.1361	12.2424	-2.20661	4.61591	-3.06987	8.39695	3.78104	-1.34336	2.53742	2.07849
7		12.5365	0.257975	0.86325
8
9	YANG	13.6132										8
10		13.1222	13.5459	-0.90305	1.87002	-1.8164	3.52202	1.652	0.0103001	0.992886	0.87713
11		13.9023	0.394409	0.913351
12
13	HSB-FA-1MG	13.5541										12
14		13.0553	13.2897	-1.15929	2.23347	-2.02041	4.05698	1.82351	-0.298167	1.22958	1.00389
15		13.2597	0.250751	0.861119
16
17	HSB-FA-0.5MG	13.0125										24
18		13.3744	13.2484	-1.20057	2.2983	-2.04935	4.1392	1.8409	-0.351783	1.27614	1.02216
19		13.3582	0.204414	0.848785
20
21	HSB-FA-0.25MG	11.4008										36
22		12.1015	11.7512	-2.69781	6.48817	-3.65916	12.6333	6.14512	-1.73646	3.33217	3.15599
31			0.495518	0.961347
23
24
25
26
27
28
29
30
31
32
33
34
35
36
37
38
39

## Sheet: ROCK
Realtime PCR检测结果分析
序号		△Ct		△△Ct	★2^-△△Ct	MAX		★	MIN		★
1	HSB-ZC	12.6172										0
2		13.2441	12.9306	0	1	-0.0571128	1.04038	0.0403816	0.0571128	0.961186	0.0388143
3		13.0486	0.0403849	0.0571128
4
5	HSB-M	11.6216										4
6		11.6787	11.6502	-1.28046	2.42917	-2.0429	4.12072	1.69155	-0.518025	1.43199	0.997172
7		11.593	0.761366	0.762436
8
9	YANG	12.7516	12.2962									8
10		12.2962	12.5239	-0.40679	1.32573	-0.731334	1.66017	0.334441	-0.0822463	1.05867	0.267068
11			0.322021	0.324544
12
13	HSB-FA-1MG	12.5324										12
14		12.1101	12.3212	-0.609403	1.52563	-0.910786	1.88007	0.354442	-0.30802	1.23801	0.287621
15			0.298665	0.301383
16
17	HSB-FA-0.5MG	13.6335										24
18		13.1846	13.4091	0.478403	0.717772	0.158407	0.896014	0.178242	0.798399	0.574987	0.142785
19			0.317438	0.319996
20
21	HSB-FA-0.25MG	12.3446										36
22		12.118	12.1936	-0.737082	1.6668	-0.873995	1.83273	0.16593	-0.600168	1.51589	0.150907
31		12.118	0.130822	0.136913
23
24
25
26
27
28
29
30
31
32
33
34
35
36
37
38
39

## Sheet: Data-A+C
Sample Name	Target Name	CT
zc	GAPDH	18.5705
zc	GAPDH	18.4537
zc	GAPDH	18.4078
zc	rhoa	25.4345	18.4078	7.02671
zc	rhoa	25.7125	18.5705	7.142
zc	rhoa	25.6942	18.4537	7.24053
zc	col-r	31.5119	18.5705	12.9414
zc	col-r	31.3213	18.4537	12.8676
zc	col-r	32.6191	18.4078	14.2113
zc	rock	31.025	18.4078	12.6172
zc	rock	31.8146	18.5705	13.2441
zc	rock	31.5023	18.4537	13.0486
zc	srf	30.6218	18.4537	12.1682
zc	srf	30.6144	18.4078	12.2065
zc	srf	30.816	18.5705	12.2455
model	GAPDH	16.5167
model	GAPDH	16.179
model	GAPDH	16.3991
model	rhoa	23.1643	16.3991	6.76528
model	rhoa	23.0749	16.179	6.89594
model	rhoa	23.21	16.5167	6.69323
model	col-r	27.6094	16.5167	11.0926
model	col-r	27.7628	16.179	11.5838
model	col-r	28.558	16.179	12.379
model	rock	28.0207	16.3991	11.6216
model	rock	28.1955	16.5167	11.6787
model	rock	27.9921	16.3991	11.593
model	srf	27.7253	16.5167	11.2085
model	srf	27.9367	16.179	11.7578
model	srf	27.7543	16.3991	11.3552
Angiotensin II	GAPDH	18.8423
Angiotensin II	GAPDH	18.6174
Angiotensin II	GAPDH	17.8784
Angiotensin II	rhoa	24.3829	17.8784	6.50448
Angiotensin II	rhoa	25.1135	18.6174	6.49604
Angiotensin II	rhoa	25.2523	18.8423	6.41006
Angiotensin II	col-r	29.7807	17.8784	11.9023
Angiotensin II	col-r	30.3138	18.6174	11.6964
Angiotensin II	col-r	29.4972	18.8423	10.655
Angiotensin II	rock	29.8326	17.8784	11.9542
Angiotensin II	rock	31.1867	18.6174	12.5693
Angiotensin II	rock	31.3881	18.8423	12.5458
Angiotensin II	srf	29.8116	17.8784	11.9333
Angiotensin II	srf	30.2587	18.6174	11.6413
Angiotensin II	srf	29.4185	18.8423	10.5763
Cytochalasin D	GAPDH	19.3355
Cytochalasin D	GAPDH	19.1974
Cytochalasin D	GAPDH	18.0611
Cytochalasin D	rhoa	25.4226	19.3355	6.08713
Cytochalasin D	rhoa	25.4744	19.1974	6.27698
Cytochalasin D	rhoa	25.404	18.0611	7.34292
Cytochalasin D	col-r	32.576	19.3355	13.2405
Cytochalasin D	col-r	32.7115	19.1974	13.514
Cytochalasin D	col-r	32.392	18.0611	14.3309
Cytochalasin D	rock	31.5831	19.1974	12.3856
Cytochalasin D	rock	31.2232	18.0611	13.1621
Cytochalasin D	rock	31.9603	19.3355	12.6248
Cytochalasin D	srf	30.3685	19.3355	11.033
Cytochalasin D	srf	30.3088	19.1974	11.1114
Cytochalasin D	srf	30.7222	18.0611	12.661
zc	limk-1	30.5956	17.7279	12.8677
zc	limk-1	30.1419	17.6262	12.5157
zc	limk-1	30.0639	17.6582	12.4057
model	limk-1	29.7691	17.4275	12.3416
model	limk-1	29.3959	17.2153	12.1806
model	limk-1	29.5329	17.3871	12.1458
Angiotensin II	limk-1	34.0697	22.9588	11.111
Angiotensin II	limk-1	34.6774	22.8512	11.8262
Angiotensin II	limk-1	34.5098	22.8067	11.7032
Cytochalasin D	limk-1	32.1774	19.7045	12.4729
Cytochalasin D	limk-1	33.6785	21.1086	12.5699
Cytochalasin D	limk-1	33.9551	21.1209	12.8343
hsb-zc	GAPDH	19.3829
hsb-zc	GAPDH	19.3996
hsb-zc	GAPDH	19.4829
hsb-zc	a-sma	21.2981	1.91518
hsb-zc	a-sma	21.3877	1.98809
hsb-zc	a-sma	21.1661	1.68323
hsb-model	GAPDH	20.8446
hsb-model	GAPDH	20.643
hsb-model	GAPDH	20.7789
hsb-model	a-sma	21.6965	0.530362
hsb-model	a-sma	21.7539	0.90933
hsb-model	a-sma	22.089	1.31017
jidong	GAPDH	20.0097
jidong	GAPDH	19.6567
jidong	GAPDH	19.7809
jidong	a-sma	21.6723	1.66261
jidong	a-sma	21.2509	1.59425
jidong	a-sma	21.3678	1.58687
yizhi	GAPDH	21.9975
yizhi	GAPDH	21.1659
yizhi	GAPDH	20.0085
yizhi	a-sma	22.6556	0.658127
yizhi	a-sma	23.0166	1.85066
yizhi	a-sma	22.962	2.9535

## Sheet: COL-1 A+C
Realtime PCR检测结果分析
序号		△Ct		△△Ct	★2^-△△Ct	MAX		★	MIN		★
1	HSB-ZC	12.9414										0
2		12.8676	13.3401	0	1	-1.06825	2.09689	1.09689	1.06825	0.476896	0.523104
3		14.2113	0.75537	1.06825
4
5	HSB-M	11.0926										4
6		11.5838	11.6118	-1.72833	3.31344	-2.65322	6.29069	2.97725	-0.803438	1.74526	1.56818
7		12.1589	0.533702	0.92489
8
9	JIDONG	11.9023										8
10		11.6964	11.4179	-1.92221	3.79003	-2.93103	7.62655	3.83652	-0.913388	1.88346	1.90657
11		10.655	0.668683	1.00882
12
13	YIZHI	13.2405										12
14		13.514	13.6951	0.355032	0.781852	-0.589639	1.50487	0.723017	1.2997	0.40621	0.375642
15		14.3309	0.56729	0.94467
16
17												24
18
19
20
21												36
22
31
23
24												48
25
26
27
28												72
29
30
31
32												96
33
34
35
36												120
37
38
39

## Sheet: rhoa A+C
Realtime PCR检测结果分析
序号		△Ct		△△Ct	★2^-△△Ct	MAX		★	MIN		★
1	HSB-ZC	7.02671										0
2		7.142	7.19127	0	1	-0.151346	1.1106	0.110605	0.151346	0.90041	0.0995897
3		7.24053	0.107017	0.151346
4
5	HSB-M	6.76528										4
6		6.89594	6.78482	-0.40645	1.32542	-0.554817	1.46898	0.143562	-0.258084	1.19589	0.129531
7		6.69323	0.102761	0.148367
8
9	JIDONG	6.50448										8
10		6.49604	6.50026	-0.691005	1.61441	-0.810097	1.75333	0.138921	-0.571914	1.48649	0.127914
11		6.41006	0.0522494	0.119091
12
13	YIZHI	6.08713										12
14		6.27698	6.80995	-0.381317	1.30253	-1.06664	2.09455	0.792022	0.304007	0.81	0.492531
15		7.34292	0.676917	0.685325
16
17												24
18
19
20
21												36
22
31
23
24												48
25
26
27
28												72
29
30
31
32												96
33
34
35
36												120
37
38
39

[truncated: 29 more sheets: rock A+C, LIMK A+C, srf A+C, a-SMA A+C, Data-HSC-miR19b, mir19b col-1, mir19b asma, mir19b ROCK, MIR19B RHOA, mir19b, Data-BMSC-mir19b, bmsc-mir19b data-2, mir19b-bmsc-ASMA, Bmsc-mir19b-2, mir19b-bmsc-COL-1, mir19b-bmsc-ROCK1, mir19b-bmsc-RhoA, MIR19B-BMSC-LIMK, MIR19B-BMSC-SRF, ANIMAL-data …]
