# Supplementary material for: Ferulic Acid Combined With Bone Marrow Mesenchymal Stem Cells Attenuates the Activation of Hepatic Stellate Cells and Alleviates Liver Fibrosis
Source: Front Pharmacol. 2022 May 19;13:863797. doi: 10.3389/fphar.2022.863797 (PMC9205407; doi:10.3389/fphar.2022.863797)
Supplement: Supplementary file 4 [file Table6.XLSX]

## Sheet: Sheet1
Cell							Normal	Model	Positive	Cell	FA	FA+Cell
1	113849	68.094	14	171			0.171337	3.84049	0.65077	0.908339	0.42573	0.51023
1	12533760	152.58	73.333	240.333			0.0887523	3.57146	1.0494	0.304354	1.31294	0.139647
	0.908339						0.230864	1.326	0.283419	0.382583	0.655103	0.189369
						mean	0.163651	2.91265	0.661196	0.531758	0.797925	0.279748
1	38147	63.001	18	153		SD	0.0713672	1.38065	0.383096	0.328465	0.460527	0.201145
1	12533760	170.581	75.333	255
	0.304354
1	47952	64.877	21	161
1	12533760	144.955	73.333	221.333
	0.382583
Cell+FA
1	63951	71.791	15	183
1	12533760	155.698	65	255
	0.51023
1	17503	67.271	18	170
1	12533760	155.698	65	255
	0.139647
1	23735	73.764	17	160
1	12533760	155.698	65	255
	0.189369
Normal
1	21475	37.749	12	81
1	12533760	155.698	65	255
	0.171337
1	11124	48.722	33	99
1	12533760	155.698	65	255
	0.0887523
1	28936	77.275	22	167
1	12533760	155.698	65	255
	0.230864
Model
1	481358	74.938	58	160
1	12533760	155.698	65	255
	3.84049
1	447638	70.188	14	184
1	12533760	155.698	65	255
	3.57146
1	166198	85.263	15	155
1	12533760	155.698	65	255
	1.326
FA
1	53360	87.287	18	169
1	12533760	155.698	65	255
	0.42573
1	164561	80.489	26	158
1	12533760	155.698	65	255
	1.31294
1	82109	255	255	255
1	12533760	155.698	65	255
	0.655103
Yang
1	81566	76.439	19	157
1	12533760	155.698	65	255
	0.65077
1	131529	85.007	20	180
1	12533760	155.698	65	255
	1.0494
1	35523	79.394	16	167
1	12533760	155.698	65	255
	0.283419
