# Supplementary material for: Ferulic Acid Combined With Bone Marrow Mesenchymal Stem Cells Attenuates the Activation of Hepatic Stellate Cells and Alleviates Liver Fibrosis
Source: Front Pharmacol. 2022 May 19;13:863797. doi: 10.3389/fphar.2022.863797 (PMC9205407; doi:10.3389/fphar.2022.863797)
Supplement: Supplementary file 5 [file Table4.XLSX]

## Sheet: Sheet1
groups	cell number					mean
Normal	13	10	14	18	22	15.4
Model	50	33	28	35	25	34.2
Positive	8	8	9	14	11	10
FA-1mg	17	16	16	12	12	14.6
FA-0.5mg	24	19	15	21	16	19
FA-0.25mg	14	11	9	14	15	12.6
