# Supplementary material for: Ferulic Acid Combined With Bone Marrow Mesenchymal Stem Cells Attenuates the Activation of Hepatic Stellate Cells and Alleviates Liver Fibrosis
Source: Front Pharmacol. 2022 May 19;13:863797. doi: 10.3389/fphar.2022.863797 (PMC9205407; doi:10.3389/fphar.2022.863797)
Supplement: Supplementary file 6 [file Table1.XLSX]

## Sheet: Sheet1
group	ALT(U/L)	Mean	AST(U/L)	Mean
NC1-1	34.5		94
NC1-2	20.1		62.6
NC1-3	39.5		92.6
NC1-4	50.2		166.6
NC1-5	39.3		128.1
NC1-6	34.5	=AVERAGE(B2:B4,B6:B7)	171.7	94.325
M1-1	62.2		149.5
M1-2	37.4		117.5
M1-3	74.3		114.4
M1-4	52.6		278
M1-5	47.3		129.1
M1-6	Dead	54.76	Dead	157.7
Y1-1	39.7		194.8
Y1-2	48.7		114.3
Y1-3	Dead		Dead
Y1-4	34.9		92.9
Y1-5	44.2		173.9
Y1-6	58.3	45.16	195.1	154.2
FA1-1	38.5		80.1
FA1-2	41.8		164.3
FA1-3	53.5		195.3
FA1-4	33.7		86.8
FA1-5	27.4	38.98	102.2	125.74
cell 1-1	Dead		Dead
cell 1-2	45.4		91.4
cell 1-3	Dead		Dead
cell 1-4	32.8		120.1
cell 1-5	30.7		86.1
cell 1-6	34.8	35.925	104.9	100.625
FA cell 1-1	36.7		92.2
FA cell 1-2	Dead		Dead
FA cell 1-3	28.4		75.8
FA cell 1-4	29		76.9
FA cell 1-5	38.2		85.9
FA cell 1-6	46.7	35.8	83	82.76
