# Supplementary material for: Ferulic Acid Combined With Bone Marrow Mesenchymal Stem Cells Attenuates the Activation of Hepatic Stellate Cells and Alleviates Liver Fibrosis
Source: Front Pharmacol. 2022 May 19;13:863797. doi: 10.3389/fphar.2022.863797 (PMC9205407; doi:10.3389/fphar.2022.863797)
Supplement: Supplementary file 7 [file Table5.XLSX]

## Sheet: Sheet1
WT	MUT	NC	WT+MIMIC	MUT+MIMIC	NC+mimic
2493023	2216280	2910169	383513	1061850	2059188
1916938	2797268	1544914	1999911	554877	878400
1.30052	0.792302	1.88371	0.191765	1.91367	2.34425
2038215	3704871	583033	522805	2783570	3044509
1526129	3079306	441078	554877	1090918	2541329
1.33555	1.20315	1.32184	0.9422	2.55158	1.198
3924103	2706931	94993	3211148	3039986	3181280
2572129	1090139	44811	3138546	3332396	1015622
1.52562	2.48311	2.11986	1.02313	0.912252	3.13235
	WT	MUT	NC	WT+MIMIC	MUT+MIMIC	NC+mimic
	1.30052	0.792302	1.88371	0.191765	1.91367	2.34425
	1.33555	1.20315	1.32184	0.9422	2.55158	1.198
	1.52562	2.48311	2.11986	1.02313	0.912252	3.13235
MEAN	1.38723	1.49285	1.77513	0.719032	1.7925	2.22486
SD	0.121125	0.881845	0.409941	0.458416	0.826356	0.972684
