# Supplementary material for: Ferulic Acid Combined With Bone Marrow Mesenchymal Stem Cells Attenuates the Activation of Hepatic Stellate Cells and Alleviates Liver Fibrosis
Source: Front Pharmacol. 2022 May 19;13:863797. doi: 10.3389/fphar.2022.863797 (PMC9205407; doi:10.3389/fphar.2022.863797)
Supplement: Supplementary file 8 [file Table7.XLSX]

## Sheet: Sheet1
Group	Weight(g)	MEAN
NC1-1	466
NC1-2	488
NC1-3	485
NC1-4	475
NC1-5	463
NC1-6	465	473.667
M1-1	412
M1-2	421
M1-3	414
M1-4	430
M1-5	425	420.4
M1-6	Dead
Y1-1	466
Y1-2	472
Y1-3	445
Y1-4	462
Y1-5	455
Y1-6	474	462.333
FA1-1	455
FA1-2	443
FA1-3	461
FA1-4	454
FA1-5	433	449.2
cell 1-1	435
cell 1-2	448
cell 1-3	430
cell 1-4	452
cell 1-5	435
cell 1-6	442	440.333
FA cell 1-1	462
FA cell 1-2	465
FA cell 1-3	458
FA cell 1-4	455
FA cell 1-5	470
FA cell 1-6	453	460.5
