# Supplementary material for: Ferulic Acid Combined With Bone Marrow Mesenchymal Stem Cells Attenuates the Activation of Hepatic Stellate Cells and Alleviates Liver Fibrosis
Source: Front Pharmacol. 2022 May 19;13:863797. doi: 10.3389/fphar.2022.863797 (PMC9205407; doi:10.3389/fphar.2022.863797)
Supplement: Supplementary file 9 [file Table8.XLSX]

## Sheet: rock
	Normal		Model		Positive		FA 1mg		FA 0.5mg		FA 0.25mg
	123.87		185.6		56.89		150.76		378.86		136.53
	688.09		523.65		645.24		600.05		1257.6		2335
	0.18002		0.354435		0.0881687		0.251246		0.301256		0.0584711
	1		1.96887		0.489772		1.39565		1.67346		0.324803
	296.93		393.86		131.4		292.12		348.21		453.36
	395.45		336.09		226.08		291		378		595.33
	0.750866		1.17189		0.58121		1.00385		0.92119		0.761527
	1		1.56072		0.774053		1.33692		1.22684		1.0142
	2699.4		3319.2		1116.1		1609		1850.6		2703.5
	762.78		575.57		587.19		721.89		757.39		1480.9
	3.5389		5.76681		1.90075		2.22887		2.44339		1.82558
	1		1.62955		0.537102		0.629821		0.690439		0.515861
	1		1.96887		0.489772		1.39565		1.67346		0.324803
	1		1.62955		0.537102		0.629821		0.690439		0.515861
	1		1.56072		0.774053		1.33692		1.22684		1.0142
MEAN	1		1.71971		0.600309		1.1208		1.19691		0.618288
SD	0		0.218502		0.152317		0.426212		0.492193		0.355928
	1	1.96887	0.489772	1.39565	1.67346	0.324803
	1	1.62955	0.537102	0.629821	0.690439	0.515861
	1	1.56072	0.774053	1.33692	1.22684	1.0142

## Sheet: limk
									Normal		Model		Positive		FA 1mg		FA 0.5mg		FA 0.25mg
									456.4		1507.7		447.7		325.22		267.06		341.76
									1292.2		2547.1		1474.5		2038.9		2569.5		1084.1
									0.353196		0.591928		0.303628		0.159508		0.103935		0.315248
									1		1.67592		0.859659		0.451612		0.294269		0.892557
									542.76		881		389.32		348.5		525.99		476.53
									3979.7		4964.7		3204.5		3565.4		4657.5		5229.2
									0.136382		0.177453		0.121492		0.097745		0.112934		0.0911287
									1		1.30114		0.890818		0.716699		0.82807		0.668186
									385.87		539.63		275.98		164.67		405.48		329.87
									762.78		575.57		587.19		721.89		757.39		1480.9
									0.505873		0.937558		0.470001		0.22811		0.535365		0.22275
									1		1.85334		0.929089		0.450922		1.0583		0.440327
										1	1.67592	0.859659	0.451612	0.294269	0.892557
										1	1.30114	0.890818	0.716699	0.82807	0.668186
										1	1.85334	0.929089	0.450922	1.0583	0.440327
									mean	1	1.61014	0.893189	0.539745	0.726879	0.667023
									SD	0	0.281917	0.0347754	0.153248	0.391938	0.226117
													Lane 7
													(mol.w.)	(IOD)
													0.345	1513.6
														1513.6
														2431.7

## Sheet: SRF
															Normal		Model		Positive		FA 1mg		FA 0.5mg		FA 0.25mg
															437.58		797.4		146.12		86.859		251.48		696.78
															1931		1987.8		2069.8		1723.6		1688.8		2863.7
															0.226608		0.401147		0.0705962		0.0503939		0.14891		0.243315
															1		1.77022		0.311534		0.222384		0.657128		1.07372
															407.47		710.24		573.15		473.54		150.56		173.76
															12500000		11300000		11600000		12700000		16500000		17200000
															3.25976e-05		6.28531e-05		4.94095e-05		3.72866e-05		9.12485e-06		1.01023e-05
															1		1.92815		1.51574		1.14385		0.279924		0.30991
															552.98		1285.5		903.04		875.83		907.89		1148.5
															762.78		575.57		587.19		721.89		757.39		1480.9
															0.724953		2.23344		1.5379		1.21325		1.19871		0.775542
															1		3.0808		2.12138		1.67355		1.6535		1.06978
																1		1.77022		0.311534		0.222384		0.657128		1.07372
																1		1.92815		1.51574		1.14385		0.279924		0.30991
																1		3.0808		2.12138		1.67355		1.6535		1.06978
															MEAN	1		2.25973		1.31622		1.01326		0.863517		0.817805
															SD	0		0.111671		0.851502		0.651572		0.266724		0.540099
															1	1.77022	0.311534	0.222384	0.657128	1.07372
															1	1.92815	1.51574	1.14385	0.279924	0.30991
															1	3.0808	2.12138	1.67355	1.6535	1.06978

## Sheet: rhoa
											Normal		Model		Positive		FA 1mg		FA 0.5mg		FA 0.25mg
											984.36		1474.6		474.23		674.54		1123.1		2371.7
											1931		1987.8		2069.8		1723.6		1688.8		2863.7
											0.509767		0.741825		0.229119		0.391355		0.665028		0.828194
											1		1.45522		0.449458		0.767714		1.30457		1.62465
											894.26		1654.5		381.3		925.87		982.51		985.05
											662.68		800.93		737.42		934.43		1670.7		1504.5
											1.34946		2.06572		0.517073		0.990839		0.588083		0.654736
											1		1.53078		0.38317		0.734249		0.435791		0.485184
											2441.3		4814.6		1628.2		1632.6		1732.8		770.96
											762.78		575.57		587.19		721.89		757.39		1480.9
											3.20053		8.36493		2.77287		2.26156		2.28786		0.520602
											1		2.61361		0.866378		0.706622		0.714837		0.162661
											1	1.45522	0.449458	0.767714	1.30457	1.62465
											1	1.53078	0.38317	0.734249	0.435791	0.485184
											1	2.61361	0.866378	0.706622	0.714837	0.162661

## Sheet: α-SMA
Normal		Model		Positive		FA 1mg		FA 0.5mg		FA 0.25mg
878		1281.7		1916.2		893.89		1493.7		2726.7
688.09		523.65		645.24		600.05		1257.6		2335
1.276		2.44763		2.96975		1.48969		1.18774		1.16775
1		1.91821		2.3274		1.16747		0.930833		0.915169
463.29		731.92		1875.5		948.54		402.45		197.93
1931		1987.8		2069.8		1723.6		1688.8		2863.7
0.239922		0.368206		0.906126		0.550325		0.238305		0.0691169
1		1.53469		3.77675		2.29376		0.99326		0.28808
419.58		560.58		330.51		438.87		598.1		1027.7
762.78		575.57		587.19		721.89		757.39		1480.9
0.550067		0.973956		0.562867		0.607946		0.789686		0.69397
1		1.77061		1.02327		1.10522		1.43562		1.26161
1		1.91821		2.3274		1.16747		0.930833		0.915169
1		1.53469		3.77675		2.29376		0.99326		0.28808
1		1.77061		1.02327		1.10522		1.43562		1.26161
125.48		3234.9		1731.9		86.225		572.21		101.3
1268.3		1276.2		1458.5		1149.6		1005.8		1696.5
0.0989356		2.53479		1.18745		0.0750043		0.56891		0.0597112
1		25.6206		12.0023		0.758113		5.75031		0.603536
278.34		3666.5		2887.8		110.44		429.43		206.99
1268.3		1276.2		1458.5		1149.6		1005.8		1696.5
0.219459		2.87298		1.97998		0.0960682		0.426954		0.12201
1		13.0912		9.02209		0.43775		1.94548		0.555958
													Lane 7
													(mol.w.)	(IOD)

## Sheet: collgan-1
正常		模型		阳		FA 1mg		FA 0.5mg		FA 0.25mg
863.97		949.66		42.09		77.131		25.094		45.283
762.78		575.57		587.19		721.89		757.39		1480.9
1.13266		1.64995		0.0716804		0.106846		0.0331322		0.030578
1		1.4567		0.063285		0.0943319		0.0292517		0.0269967
185.43		847.61		444.6		524.73		597.99		1790.3
12500000		11300000		11600000		12700000		16500000		17200000
1.48344e-05		7.50097e-05		3.83276e-05		4.13173e-05		3.62418e-05		0.000104087
1		5.05647		2.5837		2.78524		2.44309		7.01661
257.53		547.84		210.71		400.16		610.92		595.83
31000000		21200000		24300000		25200000		27600000		30700000
8.30742e-06		2.58415e-05		8.67119e-06		1.58794e-05		2.21348e-05		1.94081e-05
1		3.11065		1.04379		1.91147		2.66446		2.33624
	1		1.4567		0.063285		0.0943319		0.0292517		0.0269967
	1		5.05647		2.5837		2.78524		2.44309		7.01661
	1		3.11065		1.04379		1.91147		2.66446		2.33624
MEAN	1		3.20794		1.23026		1.0029		1.71227		3.12662
SD	0		1.16952		0.693321		1.37274		1.46173		1.63288
	1	1.4567	0.063285	0.0943319	0.0292517	0.0269967
	1	5.05647	2.5837	2.78524	2.44309	7.01661
	1	3.11065	1.04379	1.91147	2.66446	2.33624

## Sheet: A+C-RHOA
Normal		Model		Ag		Cy		Normal		Model		Ag		Cy
205.06		577.83		427.7		267.12		153.82		229.82		197.48		67.536
1404.7		1436.1		1567.2		1482.6		1703.4		2436		1278		945.52
0.145981		0.402361		0.272907		0.18017		0.0903017		0.0943432		0.154523		0.0714274
1		2.75625		1.86947		1.2342		1		1.04475		1.71118		0.790985
Normal		Model		Ag		Cy		Normal		Model		Ag		Cy
627.28		929.6		1143.7		797.98		722.39		879.89		1042.8		325.27
1050		979.29		843.95		1270		1710		1290		795.23		688.72
0.59741		0.949259		1.35518		0.628331		0.42245		0.682085		1.31132		0.472282
1		1.58896		2.26842		1.05176		1		1.61459		3.10408		1.11796
1	2.75625	1.86947	1.2342
1	1.58896	2.26842	1.05176
1	1.61459	3.10408	1.11796
1	1.04475	1.71118	0.790985

## Sheet: A+C-LIMK
Normal		Model		Ag		Cy
328.8		632.68		595.1		480.67
1050		979.29		843.95		1270
0.313143		0.64606		0.705137		0.37848
1		2.06315		2.2518		1.20865
362.29		585.84		427.05		31.587
1710		1290		795.23		688.72
0.211865		0.45414		0.537014		0.0458633
1		2.14353		2.5347		0.216474		Normal	Model	Ag	Cy
								1	2.06315	2.2518	1.20865
170.37		229.54		285.48		476.13		1	2.14353	2.5347	0.216474
1404.7		1436.1		1567.2		1482.6		1	1.31784	1.5019	2.64784
0.121286		0.159836		0.182159		0.321145		1	0.93497	1.79819	1.1422
1		1.31784		1.5019		2.64784
1262.6		1688.2		1703.4		800.5
1703.4		2436		1278		945.52
0.741223		0.693021		1.33286		0.846624
1		0.93497		1.79819		1.1422

## Sheet: A+C-ROCK1
E:\博士课题\新课题\博士开题\细胞骨架蛋白\实验记录\WB\zr\210808\rock-1.BMP													Normal		Model		Ag		Cy
													189.72		295.79		436.31		117.33
Lanes:	Lane 1		Lane 2		Lane 3		Lane 4						1404.7		1436.1		1567.2		1482.6
Rows	(mol.w.)	(IOD)	(mol.w.)	(IOD)	(mol.w.)	(IOD)	(mol.w.)						0.135061		0.205968		0.278401		0.079138
r1	0.515	160.89	0.52	113.06	0.528	160.71	0.531						1		1.525		2.0613		0.585943
Sum		160.89		113.06		160.71
In Lane		160.89		132.38		195.39
E:\博士课题\新课题\博士开题\细胞骨架蛋白\实验记录\WB\zr\210810\rock-1.BMP													402.58		2065.7		5854		2427.6
													1703.4		2436		1278		945.52
Lanes:	Lane 1		Lane 2		Lane 3		Lane 4						0.236339		0.847989		4.58059		2.56748
Rows	(mol.w.)	(IOD)	(mol.w.)	(IOD)	(mol.w.)	(IOD)	(mol.w.)						1		3.58802		19.3815		10.8635
r1	0.407	59.411	0.407	667.04	0.402	1708.5	0.412
Sum		59.411		667.04		1708.5
In Lane		402.58		2065.7		5854							336.6		521.58		1130.9		268.25
													1050		979.29		843.95		1270
C:\Users\Rui Zhang\Desktop\rock-1.BMP													0.320571		0.53261		1.34001		0.21122
													1		1.66144		4.18006		0.658887
Lanes:	Lane 1		Lane 2		Lane 3		Lane 4
Rows	(mol.w.)	(IOD)	(mol.w.)	(IOD)	(mol.w.)	(IOD)	(mol.w.)
r1	0.407	336.6	0.41	521.58	0.41	1130.9	0.409						3949.3		5307.5		4752.2		1961.9
Sum		336.6		521.58		1130.9							1710		1290		795.23		688.72
In Lane		3001.3		2425.8		3607.3							2.30953		4.11434		5.97588		2.84862
													1		1.78146		2.58749		1.23342
													1	1.525	2.0613	0.585943
													1	5.50165	18.0914	4.98552
													1	1.66144	4.18006	0.658887
													1	1.78146	2.58749	1.23342

## Sheet: A+C-SRF
Normal		Model		Ag		Cy
238.6		312.25		514.95		258.28			1	1.28006	1.93443	1.0256
1404.7		1436.1		1567.2		1482.6			1	1.48891	5.38293	1.18942
0.169858		0.217429		0.32858		0.174207			1	2.00362	3.70199	1.36707
1		1.28006		1.93443		1.0256			1	2.24491	4.3925	2.21983
222.41		473.57		898.23		146.84
1703.4		2436		1278		945.52
0.130568		0.194405		0.70284		0.155301
1		1.48891		5.38293		1.18942
138.07		258.01		410.83		228.3
1050		979.29		843.95		1270
0.131495		0.263466		0.486794		0.179764
1		2.00362		3.70199		1.36707
280.91		475.73		573.82		251.15
1710		1290		795.23		688.72
0.164275		0.368783		0.721577		0.364662
1		2.24491		4.3925		2.21983

[truncated: 18 more sheets: A+C-a-SMA, A+C- COL1-A1, BMSC mir19b rock, BMSC mir19b srf, BMSC mir19b rhoa, BMSC mir19b limk, BMSC-MIR19B A-SMA, BMSC-COL1-A1 MIR19B, animal A-SMA, animal-rhoa, animal-rock, animal-COL-A1, HSC-MIR19B rhoa, HSC-MIR19B ROCK, HSC-MIR19B A-SMA, HSC-MIR19B COL1-A1, TGF-βR2, Sheet3]
